# Supplementary material for: Characterization of Clostridium Perfringens Isolates Collected from Three Agricultural Biogas Plants over a One-Year Period
Source: Int J Environ Res Public Health. 2020 Jul 29;17(15):5450. doi: 10.3390/ijerph17155450 (PMC7432756; doi:10.3390/ijerph17155450)
Supplement: Supplementary file 1 [file ijerph-17-05450-s001.zip]

Archive with 3 entries (3 files):
- Supplementary data FigureS1 23 07.pdf
- Supplementary data FigureS2 23 07.pdf
- Supplementary Tables 220720 (3).pdf
